# Supplementary material for: Mobilome of Environmental Isolates of Clostridioides difficile
Source: Antibiotics (Basel). 2025 Jul 4;14(7):678. doi: 10.3390/antibiotics14070678 (PMC12291638; doi:10.3390/antibiotics14070678)
Supplement: Supplementary file 1 [file antibiotics-14-00678-s001.zip]

Archive with 1 entries (1 files):
- antibiotics-3722551-supplementary.pdf
